# Supplementary material for: Using extended complexity theory to test SMEs’ adoption of Blockchain-based loan system
Source: PLoS One. 2021 Feb 5;16(2):e0245964. doi: 10.1371/journal.pone.0245964 (PMC7864469; doi:10.1371/journal.pone.0245964)
Supplement: S1 Data — (CSV) [file pone.0245964.s002.csv]

No	pr1	pr2	pr3	pf1	pf2	pf3	rs1	rs2	rs3	com1	com2	com3	ui1	ui2	ui3
1	7	7	7	6	6	6	6	6	6	3	3	3	6	6	6
2	4	4	4	4	4	4	4	3	3	3	3	3	3	3	3
3	5	5	5	6	6	6	6	6	6	5	5	5	3	3	3
4	4	4	4	5	5	5	2	2	2	6	6	6	6	6	6
5	6	5	6	6	6	6	5	5	5	6	6	6	4	6	6
6	1	6	1	6	6	6	5	5	5	3	3	3	6	6	6
7	6	5	6	6	6	6	5	5	5	6	6	6	6	6	5
8	5	6	5	6	6	6	3	3	3	6	5	6	5	6	6
9	6	6	6	6	6	6	5	5	4	5	5	4	5	6	6
10	6	5	6	6	6	6	6	6	6	6	6	6	5	5	5
11	6	5	6	6	6	6	6	6	6	3	3	3	6	6	6
12	6	6	6	6	6	6	5	5	5	5	6	5	6	6	6
13	5	6	5	5	5	5	5	5	5	6	6	5	6	6	6
14	5	5	5	5	5	5	4	4	4	4	4	4	4	4	5
15	6	6	6	6	5	6	6	6	6	5	6	6	6	6	5
16	6	6	6	6	6	6	5	5	5	6	5	5	5	5	5
17	5	6	5	6	6	6	6	6	6	5	6	5	5	6	6
18	5	5	6	5	5	6	5	5	5	6	6	6	6	4	6
19	6	5	6	6	6	6	6	6	6	5	5	5	6	5	6
20	6	5	6	6	6	5	6	6	6	6	5	5	5	5	5
21	6	6	6	5	5	6	5	5	5	6	6	6	6	5	5
22	5	5	5	5	5	6	6	6	6	6	6	6	6	5	4
23	6	5	6	6	6	5	6	6	6	3	5	4	6	6	6
24	6	6	6	6	6	6	6	6	6	6	5	6	6	5	6
25	5	6	5	5	5	6	6	6	6	5	6	6	6	5	5
26	5	5	6	5	6	6	5	5	5	5	6	6	6	5	5
27	6	6	6	6	6	5	5	5	5	5	6	6	6	5	5
28	6	6	6	6	6	5	6	6	6	3	3	3	6	6	6
29	6	6	6	6	7	7	5	5	5	3	3	3	6	6	6
30	5	6	6	5	5	5	6	6	6	2	2	2	6	6	6
31	5	5	5	5	5	5	5	5	5	4	4	4	4	5	4
32	6	6	6	6	6	6	5	5	5	6	6	5	5	6	6
33	6	6	6	6	6	6	5	5	5	6	6	6	6	6	6
34	5	6	6	4	5	4	5	5	5	5	5	4	3	3	3
35	6	6	6	6	6	6	5	5	5	6	6	6	6	6	6
36	6	5	5	6	6	6	6	6	6	3	3	3	6	6	6
37	5	5	5	5	5	5	6	6	6	4	4	4	5	6	5
38	6	6	6	6	6	6	5	5	5	6	6	6	5	6	5
39	5	5	6	6	6	6	5	5	5	5	5	5	5	5	5
40	6	6	6	6	6	6	2	2	2	6	6	6	6	6	6
41	3	3	3	4	4	4	3	3	3	4	4	3	3	3	3
42	6	6	5	5	6	6	2	2	2	1	1	1	6	6	6
43	5	6	5	6	5	5	5	5	5	5	5	5	5	5	5
44	5	6	5	6	6	6	6	5	6	5	5	5	5	5	5
45	6	6	6	6	6	6	6	6	6	3	3	3	6	6	6
46	6	6	6	6	6	6	6	6	6	3	3	3	6	6	6
47	5	6	6	6	6	6	6	5	6	5	5	5	5	5	5
48	6	6	6	6	6	6	6	6	6	3	3	3	6	6	6
49	6	6	5	6	5	6	5	5	5	3	3	3	6	6	6
50	6	6	6	6	6	6	7	5	5	7	7	7	1	1	1
51	6	6	6	5	5	5	5	5	5	1	1	1	6	6	6
52	6	6	6	5	5	6	6	6	6	1	1	1	6	6	6
53	5	6	5	5	5	5	5	6	6	5	5	5	5	5	5
54	6	6	6	5	5	5	6	6	6	2	2	2	6	6	6
55	5	6	6	5	5	5	6	5	5	5	5	5	5	5	5
56	6	6	6	6	6	6	6	6	6	2	2	2	6	6	6
57	6	6	6	5	6	6	6	6	6	6	6	6	6	6	6
58	6	6	6	6	6	5	6	6	6	3	3	5	6	6	6
59	6	6	6	6	6	5	6	6	6	5	6	6	4	2	4
60	6	6	6	6	6	6	5	5	5	5	5	4	5	5	3
61	6	5	6	6	5	6	6	6	6	6	6	6	6	6	6
62	5	5	6	5	5	5	6	6	6	5	5	5	3	3	3
63	5	5	6	5	5	5	6	6	6	2	2	2	6	6	6
64	5	5	5	6	6	6	6	6	6	6	6	6	6	6	6
65	7	7	7	5	5	5	6	5	5	7	7	7	1	1	1
66	6	6	6	6	6	6	6	5	5	5	5	5	6	5	5
67	7	7	7	6	6	6	7	7	7	7	7	7	1	1	1
68	6	6	5	5	6	5	6	6	5	3	3	4	6	6	6
69	6	6	6	6	6	6	5	5	5	1	1	1	6	6	6
70	7	7	7	6	6	6	5	6	6	6	6	6	1	1	1
71	6	6	5	5	6	6	6	6	6	1	1	1	6	6	6
72	6	5	6	6	6	6	6	5	6	6	6	6	5	5	5
73	5	5	6	5	5	5	5	5	5	5	5	5	3	3	3
74	7	6	7	6	7	7	5	6	6	7	7	7	2	2	2
75	7	7	7	6	6	6	5	6	6	6	6	6	1	1	1
76	5	5	5	5	5	5	4	4	4	4	4	4	4	5	5
77	6	6	6	5	5	5	6	5	6	6	6	6	5	5	5
78	5	5	5	6	6	6	6	6	6	6	6	6	5	6	6
79	5	5	5	6	6	6	5	6	5	5	6	5	5	6	6
80	5	5	5	6	6	6	6	5	6	5	5	5	3	4	4
81	7	7	7	3	3	3	5	5	5	6	5	6	1	1	1
82	6	5	5	6	5	5	6	6	6	6	6	5	6	6	6
83	4	4	4	3	3	3	2	2	3	7	7	7	3	3	3
84	5	5	6	6	6	6	5	5	5	6	6	6	5	5	7
85	5	5	6	5	5	5	5	5	5	6	6	5	3	3	4
86	5	5	5	6	6	6	6	5	6	4	3	4	6	6	7
87	6	6	6	7	6	6	5	6	5	6	6	6	4	3	3
88	5	5	5	6	5	6	5	5	5	5	6	6	5	6	7
89	5	5	5	6	6	6	5	5	5	5	6	6	5	5	6
90	5	5	5	6	6	6	5	5	5	5	6	6	5	5	6
91	6	6	6	6	6	6	6	6	6	5	6	6	5	5	7
92	5	5	5	5	5	5	6	5	6	1	1	1	6	5	7
93	5	5	5	6	6	6	5	5	5	4	4	4	5	5	6
94	5	6	6	6	6	6	6	5	6	6	6	6	6	5	6
95	5	5	6	6	6	6	6	5	6	6	6	6	5	6	6
96	5	5	5	6	5	5	5	5	5	6	6	6	5	5	6
97	5	5	5	6	5	6	6	5	6	5	6	5	5	6	6
98	5	6	5	6	6	6	6	5	6	6	5	6	5	5	5
99	6	5	6	5	5	5	5	6	5	6	6	6	5	6	6
100	5	6	6	6	5	5	6	5	6	3	3	3	5	7	5
101	5	6	6	6	5	5	5	5	5	4	4	4	5	4	5
102	6	6	6	5	5	5	5	6	5	5	5	6	5	6	6
103	6	5	5	5	6	6	5	6	5	6	6	6	5	6	6
104	5	5	6	5	5	5	5	5	5	6	6	5	3	2	3
105	6	5	5	6	5	6	5	6	5	5	5	6	6	5	6
106	5	5	6	5	5	5	5	5	5	5	6	6	5	5	5
107	6	5	5	6	6	5	6	6	6	6	6	5	5	5	6
108	5	5	5	4	5	5	4	4	4	7	7	7	4	4	4
109	5	5	5	5	5	5	5	6	5	6	6	5	6	6	6
110	6	6	7	5	5	5	6	5	6	6	6	6	5	5	6
111	5	5	5	5	5	5	6	5	6	5	5	6	5	6	6
112	5	6	6	5	5	5	6	6	6	6	5	5	5	5	6
113	5	6	5	6	6	6	6	6	6	5	6	5	5	6	5
114	5	5	6	6	6	6	5	6	5	5	5	5	5	5	6
115	6	6	5	6	6	6	2	3	3	5	6	5	6	5	6
116	5	5	5	6	6	6	6	5	6	5	5	6	5	5	5
117	6	6	5	5	5	5	6	5	6	5	5	6	6	6	6
118	5	5	6	5	5	5	5	5	5	5	6	5	5	5	6
119	5	5	5	5	5	5	6	5	6	6	5	6	5	5	5
120	6	6	6	6	6	6	6	6	6	6	6	6	6	6	6
121	6	6	6	6	6	6	6	5	6	3	3	4	5	5	6
122	5	5	5	5	5	5	5	5	5	5	5	6	5	5	6
123	5	5	5	5	5	5	5	6	5	5	5	5	3	3	3
124	6	6	6	6	6	6	6	5	6	6	6	6	6	6	6
125	5	5	5	6	6	6	5	5	5	6	6	7	6	6	6
126	4	4	4	3	3	4	3	3	3	7	7	7	3	3	3
127	5	5	5	5	5	5	5	5	6	5	6	5	5	7	5
128	5	5	5	6	6	6	5	5	6	6	6	7	6	6	6
129	5	5	5	6	6	6	5	5	6	6	6	7	6	6	6
130	6	6	6	6	6	6	3	4	4	6	6	6	6	6	6
131	6	6	6	6	6	6	6	6	6	4	4	3	6	6	6
132	6	6	6	5	6	5	6	7	5	4	4	4	6	6	6
133	3	2	3	6	6	6	4	4	4	7	7	7	2	2	2
134	6	6	6	6	6	6	6	6	5	2	2	2	6	6	6
135	7	7	7	1	1	1	1	1	1	5	5	5	1	1	1
136	6	6	6	6	6	6	6	6	6	2	2	2	6	6	6
137	6	6	6	5	6	5	4	3	4	6	6	6	6	6	6
138	7	7	7	1	1	1	1	1	1	5	5	5	1	1	1
139	5	5	5	5	5	5	6	5	7	2	2	2	6	6	6
140	6	6	6	5	6	6	6	6	5	6	6	6	6	6	6
141	6	6	6	6	6	6	6	6	5	6	6	6	3	3	3
142	5	5	5	6	6	5	5	5	6	2	2	2	6	6	6
143	5	5	5	6	6	5	5	5	6	5	5	5	5	5	5
144	5	5	5	6	6	5	5	5	6	5	5	5	5	5	5
145	6	6	6	6	6	6	3	3	4	6	6	6	6	6	6
146	6	6	6	5	5	6	6	6	5	6	6	6	6	6	6
147	5	5	5	6	6	5	5	5	6	7	7	7	2	2	2
148	5	5	5	6	6	5	5	5	5	7	7	7	2	2	2
149	6	6	6	6	6	6	6	6	6	6	6	6	6	6	6
150	6	6	6	6	6	6	2	2	3	6	6	6	6	6	6
151	6	6	6	6	6	6	6	6	5	6	6	6	6	6	6
152	6	6	6	5	6	6	3	2	2	6	6	6	6	6	6
153	6	6	6	6	6	6	6	6	6	6	6	6	6	6	6
154	5	5	5	6	5	5	5	5	5	7	7	7	2	2	2
155	6	6	6	5	6	6	7	7	6	2	2	2	6	6	6
156	5	5	5	6	5	5	5	5	5	5	5	5	2	2	2
157	6	6	6	6	6	6	5	3	3	2	2	2	6	6	6
158	6	6	6	5	6	6	6	6	5	4	4	4	3	3	3
159	6	6	6	6	6	6	6	6	6	6	6	6	6	6	6
160	3	3	4	4	5	5	4	4	5	6	6	6	2	2	2
161	1	1	1	6	6	6	6	6	6	1	1	1	7	7	7
162	4	4	4	4	5	4	3	3	3	3	3	3	6	6	6
163	1	1	1	6	6	6	6	6	5	1	1	1	7	7	7
164	5	6	5	5	5	5	5	5	5	7	7	7	2	2	2
165	6	5	6	6	6	6	6	6	5	1	1	1	7	7	7
166	1	1	1	6	6	6	6	6	5	7	7	7	7	7	7
167	1	1	1	6	6	6	6	6	6	7	7	7	7	7	7
168	1	1	1	6	6	6	6	6	6	7	7	7	7	7	7
169	6	6	6	5	5	5	6	5	5	4	4	4	7	7	7
170	6	6	6	5	5	6	5	6	6	4	4	3	7	7	7
171	5	5	5	5	5	5	5	5	6	7	7	7	2	2	2
172	6	7	6	6	6	6	6	6	7	3	4	4	6	6	6
173	1	1	1	1	1	1	5	7	6	7	7	7	7	7	7
174	1	1	1	1	1	1	2	3	1	7	7	7	7	7	7
175	5	6	5	5	5	5	5	5	5	5	5	5	5	5	5
176	1	1	1	6	6	6	6	6	5	1	1	1	7	7	7
177	6	6	6	6	6	6	6	6	6	2	2	2	7	7	7
178	6	5	6	6	6	6	5	5	5	5	5	5	7	7	7
179	5	6	5	5	5	5	5	6	5	6	5	6	5	6	6
180	5	6	6	6	6	6	6	6	5	5	6	5	5	6	5
181	6	6	6	6	6	6	6	5	6	2	2	2	7	7	7
182	6	5	6	6	6	6	6	5	6	6	5	6	6	6	5
183	3	3	4	4	4	5	4	4	4	4	4	4	5	6	5
184	4	3	3	5	4	4	6	5	6	4	4	4	6	5	6
185	2	3	4	5	5	4	6	6	6	6	5	6	5	5	5
186	4	4	4	4	4	4	3	3	3	7	7	7	2	2	2
187	2	5	3	5	5	5	6	6	6	6	6	6	5	6	6
188	2	4	3	4	4	4	5	5	5	5	6	5	6	6	5
189	5	5	5	5	5	5	5	5	4	7	7	7	4	4	4
190	3	5	3	4	4	5	5	5	3	6	5	6	5	6	6
191	4	2	2	5	4	4	4	4	4	4	4	4	3	3	3
192	3	1	3	4	5	4	3	4	5	4	4	4	3	3	3
193	1	4	3	5	4	4	5	6	6	4	5	4	3	3	3
194	4	1	1	4	5	3	6	6	6	5	5	5	6	5	6
195	3	4	3	6	6	5	5	5	5	1	1	1	7	7	7
196	5	5	5	4	4	4	5	5	6	6	6	6	6	5	6
197	6	6	6	6	5	6	6	5	6	6	6	6	7	6	7
198	7	7	7	6	6	6	2	2	2	7	7	7	1	1	1
199	1	1	1	5	5	5	5	5	6	7	7	7	7	7	7
200	5	5	5	6	6	6	5	5	6	6	6	7	6	6	6
201	6	6	6	6	6	6	5	5	6	7	7	7	1	1	1
202	7	7	7	7	7	7	2	1	1	7	7	7	1	1	1
203	6	6	6	2	3	2	6	6	6	4	4	4	3	3	3
204	6	6	6	3	2	3	6	6	6	4	4	4	7	6	7
205	6	6	6	6	6	6	6	6	6	7	7	7	1	1	1
206	5	5	5	5	5	5	5	5	5	5	5	5	4	4	4
207	6	6	6	6	6	6	6	6	6	6	6	6	6	5	6
208	6	6	6	5	6	5	6	6	6	5	5	5	6	5	6
209	2	2	2	2	2	2	1	1	1	6	6	6	1	2	1
210	5	5	5	5	5	5	5	5	5	5	5	5	5	5	5
211	3	3	4	2	3	3	5	5	5	4	6	6	6	6	6
212	3	3	4	3	4	4	4	5	5	4	5	5	4	3	4
213	5	5	5	6	6	5	5	5	5	5	5	5	5	6	5
214	5	5	5	6	6	5	5	5	5	5	5	5	5	6	5
215	5	5	5	6	6	5	5	5	5	5	5	5	5	5	5
216	4	5	4	3	5	5	6	6	6	5	5	5	3	3	3
217	2	2	3	3	4	4	6	6	6	7	7	7	7	7	7
218	5	5	5	6	6	5	5	5	5	5	5	5	5	6	5
219	5	5	4	5	4	5	5	5	5	5	5	5	4	4	4
220	1	1	1	4	5	5	6	6	6	7	7	7	7	7	7
221	1	1	1	5	5	5	6	6	6	6	6	6	6	5	6
222	2	2	2	7	7	7	6	6	6	6	6	6	6	5	6
223	6	6	6	5	6	6	2	2	3	3	3	3	6	6	6
224	6	6	6	6	6	6	4	4	5	3	3	3	7	7	7
225	3	3	3	3	3	3	3	2	2	6	6	6	2	2	2
226	6	6	6	5	6	6	6	6	6	3	3	3	7	7	7
227	5	5	5	6	5	5	5	5	5	5	5	5	4	4	4
228	1	1	1	6	6	6	6	6	6	2	2	2	7	7	7
229	6	6	6	5	6	6	7	6	7	2	2	2	7	7	7
230	6	6	6	6	6	6	6	6	6	2	2	2	7	7	7
231	4	4	4	5	6	6	5	5	5	4	4	4	5	6	5
232	5	5	5	6	6	5	6	6	6	2	2	2	7	7	7
233	1	1	1	6	5	6	6	6	6	2	2	2	7	7	7
234	5	5	6	6	6	6	5	6	6	2	2	2	7	7	7
235	5	6	5	5	5	5	5	5	5	5	5	5	4	4	4
236	6	5	6	6	6	6	6	6	6	6	6	6	6	6	6
237	3	3	4	6	6	6	6	6	6	6	6	6	6	5	6
238	3	4	3	6	6	6	6	6	6	6	6	6	6	6	6
239	6	6	6	3	3	4	6	6	6	6	6	6	6	6	6
240	6	6	6	4	3	3	4	5	5	6	6	7	7	6	7
241	6	5	5	6	6	6	6	5	5	5	5	5	4	4	4
242	5	5	5	5	5	5	5	4	4	4	4	4	4	5	4
243	5	6	5	6	6	6	6	6	6	6	6	6	6	5	6
244	6	6	6	6	6	6	6	6	6	2	2	2	6	6	6
245	2	2	2	2	2	2	1	1	1	6	6	6	1	2	1
246	5	5	5	5	5	5	5	5	5	5	5	5	4	4	4
247	3	3	4	2	3	3	5	5	5	4	6	6	6	6	6
248	3	3	4	3	4	4	4	5	5	4	5	5	4	3	4
249	5	5	5	6	6	5	5	5	5	5	5	5	5	6	5
250	5	5	5	6	6	5	5	5	5	5	5	5	5	6	5
251	5	5	5	6	6	5	5	5	5	5	5	5	4	4	4
252	4	5	4	3	5	5	6	6	6	5	5	5	6	6	6
253	2	2	3	3	4	4	6	6	6	2	2	2	6	6	6
254	5	5	5	6	6	5	5	5	5	5	5	5	5	6	5
255	5	5	4	5	4	5	5	5	5	5	5	5	4	4	4
256	5	5	6	5	5	5	5	5	5	5	6	5	5	5	6
257	5	5	5	5	5	5	6	5	6	6	5	6	5	5	5
258	6	6	6	6	6	6	6	6	6	2	2	2	6	6	6
259	6	6	6	6	6	6	7	7	7	3	3	4	5	5	6
260	5	5	5	5	5	5	5	5	5	5	5	6	5	5	6
261	5	5	5	5	5	5	5	6	5	5	5	5	6	6	6
262	6	6	6	6	6	6	6	5	6	2	2	2	6	6	6
263	5	5	5	6	6	6	5	5	5	6	6	7	6	6	6
264	4	4	4	3	3	4	4	4	4	3	3	3	6	6	6
265	5	5	5	5	5	5	5	5	6	5	6	5	5	7	5
266	5	5	5	6	6	6	5	5	6	6	6	7	6	6	6
267	5	5	5	6	6	6	5	5	6	6	6	7	6	6	6
268	6	6	6	2	2	2	3	4	4	6	6	6	7	7	7
269	6	6	6	6	6	6	6	6	6	4	4	3	6	6	6
270	6	6	6	5	6	5	4	4	5	4	4	4	3	3	3
271	3	2	3	3	4	3	1	1	1	5	5	5	2	2	2
272	6	6	6	2	2	2	6	6	5	6	6	6	7	7	7
273	5	5	5	5	5	5	5	5	6	5	5	5	4	4	4
274	6	6	6	6	6	6	6	6	6	6	6	6	7	7	7
275	6	6	6	5	6	5	4	3	4	6	6	6	7	7	7
276	5	6	5	5	6	5	5	5	6	5	5	5	4	4	4
277	5	5	5	5	5	5	5	5	5	5	5	5	4	4	4
278	6	6	6	5	6	6	6	6	5	6	6	6	7	7	7
279	6	6	6	6	6	6	6	6	5	6	6	6	3	3	3
280	5	5	5	6	6	5	5	5	6	5	5	5	4	4	4
281	5	5	5	6	6	5	5	5	6	5	5	5	4	4	4
282	5	5	5	6	6	5	5	5	6	5	5	5	5	5	5
283	6	6	6	6	6	6	3	3	4	6	6	6	7	7	7
284	6	6	6	5	5	6	6	6	5	6	6	6	7	7	7
285	5	5	5	6	6	5	5	5	6	5	5	5	5	5	5
286	5	5	5	6	6	5	5	5	5	5	5	5	5	5	5
287	2	2	2	6	6	6	6	6	6	6	6	6	7	7	7
288	2	2	2	6	6	6	6	6	6	6	6	6	7	7	7
289	2	2	2	6	6	6	6	6	5	6	6	6	7	7	7
290	6	6	6	5	6	6	6	6	6	6	6	6	7	7	7
291	6	6	6	6	6	6	6	6	6	6	6	6	6	6	6
292	5	5	5	6	6	5	5	5	6	5	5	5	5	5	5
293	5	5	5	6	6	5	5	5	6	5	5	5	5	5	5
294	5	5	5	6	6	5	5	5	6	5	5	5	5	5	5
295	6	6	6	6	6	6	3	3	4	6	6	6	6	6	6
296	6	6	6	5	5	6	6	6	5	6	6	6	6	6	6
